# Supplementary material for: Structural basis of frizzled 7 activation and allosteric regulation
Source: Nat Commun. 2024 Aug 28;15:7422. doi: 10.1038/s41467-024-51664-4 (PMC11358414; doi:10.1038/s41467-024-51664-4)
Supplement: Supplementary file 6 — Source data [file 41467_2024_51664_MOESM6_ESM.xlsx]

## Sheet: Fig. 7
Figure 7
Figure 7C: Gas translocation assay
	N1	N2	N3
pcDNA	1	1	1
FZD7-SmBiT wt	0.661	0.758886	0.782978
FZD7-SmBiT F3x34A/H4x46A	0.645553	0.740186	0.736862
FZD7-SmBiT F3x34A/W4x50A	0.587728	0.701563	0.779639
Figure 7D: DEP recruitment assays (titration setup)
		mean fluorescence (a.u.)	SD fluorescence	mean BRET	SD BRET					mean fluorescence (a.u.)	SD fluorescence	mean BRET	SD BRET					mean fluorescence (a.u.)	SD fluorescence	mean BRET	SD BRET					mean fluorescence (a.u.)	SD fluorescence	mean BRET	SD BRET
FZD7-SmBiT wt	N1	28339.6	582.009	0.391131	0.00739622			FZD7-SmBiT F3x34A/H4x46A	N1	26830	855.81	0.0840447	0.00930764			FZD7-SmBiT F3x34A/W4x50A	N1	25810.4	682.865	0.125286	0.00954592			beta2-SmBiT	N1	28441.4	877.607	0.0348417	0.00873227
		18400	1172.12	0.354949	0.00731788					17351	242.713	0.0602367	0.000694268					15865.7	260.12	0.0811533	0.00422147					19331.8	485.754	0.0254667	0.0043096
		9855.78	319.335	0.320784	0.00429367					9945.22	106.568	0.043231	0.00417693					9806.89	37.618	0.065964	0.00390426					11616.3	655.848	0.0170533	0.00208819
		4258.22	26.9574	0.278531	0.0370952					4345.56	216.73	0.0274513	0.00110153					4321.67	319.731	0.049524	0.0017561					5024.11	207.983	0.00610067	0.000780503
		2087.78	97.0878	0.242206	0.00924827					1946.67	146.859	0.0187133	0.0051601					1910.44	95.9689	0.035607	0.00233127					2274.67	166.294	0.00547133	0.00353596
		823.111	93.3847	0.17821	0.0130512					749.778	80.5791	0.0134143	0.00220056					741.111	43.0714	0.023135	0.00537321					811	55.8424	-0.000802	0.00697053
		247.667	66.9353	0.0950923	0.00434792					228	39.5212	0.00900367	0.00226509					225.111	49.435	0.0130717	0.00155509					267.444	23.1156	0.00319867	0.00127117
		3.03e-13	31.1198	-1.33333e-06	0.00399009					6.06e-13	44.1643	3.33333e-07	0.0015884					3.03e-13	10.511	-6.66667e-07	0.000571875					0	18.2005	-1e-06	0.00323539
	N2	22127.2	1391.01	0.37291	0.00478122				N2								N2								N2
		18688.9	1169.93	0.37421	0.00473215					22263.8	837.425	0.0830813	0.00293781					21195.1	1426.76	0.111624	0.0074218					24746.1	1145.18	0.0303023	0.003337
		11212	810.501	0.334081	0.013408					18745.2	975.545	0.0624823	0.0063472					17576.9	861.256	0.085147	0.00618114					21626.8	519.318	0.029771	0.00234126
		6916.89	214.61	0.318091	0.00674317					10504.4	720.113	0.0402917	0.0015959					10630.4	430.458	0.0584217	0.00399463					13013.9	1142.22	0.0208447	0.000971947
		2994.44	224.557	0.29052	0.00208161					5771.22	434.581	0.027973	0.0059811					5508.78	113.087	0.0471	0.00504167					7416.89	347.199	0.0116647	0.00181212
		1072.56	91.1482	0.205339	0.00695095					2725.22	322.584	0.0230557	0.00365803					2480	110.297	0.0376927	0.00150168					3403.11	31.8997	0.008147	0.00235507
		600.778	22.4656	0.177068	0.0109627					862.778	142.342	0.024677	0.00393399					821.889	102.452	0.040033	0.00518202					1041.89	32.8233	0.013743	0.000695419
		0	5.295	-1e-06	0.00653834					6.06e-13	23.4031	-3.33333e-07	0.00668741					6.06e-13	8.33555	-3.33333e-07	0.00468113					-3e-13	16.0727	0	0.00352694
	N3	18915.1	431.562	0.425308	0.00370375				N3	16910.2	963.127	0.0935773	0.0106348				N3	15660.4	192.825	0.120269	0.00616052				N3	21698.7	1473.36	0.0384043	0.00318861
		15939.3	539.288	0.418478	0.00340635					13219.6	823.048	0.0696423	0.00511561					10705.9	3852.87	0.088522	0.011609					17583.2	415.48	0.0338873	0.00446338
		13538.7	44.0921	0.410468	0.000200176					11628.3	375.986	0.0574203	0.00327556					10727.9	1726.4	0.0794107	0.00268817					14743.6	518.891	0.0282163	0.00358566
		5189.44	173.816	0.353107	0.00982019					4233.78	482.479	0.0360047	0.00117723					3713.56	226.323	0.0523183	0.00457281					5848.33	363.836	0.0180777	0.00293647
		3206.89	171.345	0.321718	0.0150381					2587	392.234	0.022773	0.00139565					2328.22	324.836	0.034656	0.00371885					3539.78	210.836	0.01012	0.00214815
		734.556	113.985	0.187527	0.0026228					565.889	66.9513	0.0151597	0.00177563					505.222	44.1844	0.0228943	0.00107293					722.667	76.439	0.00146837	0.0024992
		511.333	38.2143	0.154272	0.00316098					343.222	10.6788	0.011042	0.00048464					306.667	57.0993	0.0151107	0.00462738					462.444	78.6556	0.000722667	0.00249854
		3.03e-13	47.1216	-2.66667e-06	0.000848317					9.09e-13	13.1248	-3.33333e-07	0.00139154					3.03e-13	22.0303	-2.66667e-06	0.00374124					0	20.7266	1e-06	0.00295474
Figure 7E: TOPFlash assay (WNT-3A induced signal over vehicle)
	N1	N2	N3
FZD7-SmBiT wt	9.16164	5.34501	11.2461
FZD7-SmBiT F3x34A/H4x46A	3.03883	1.06765	1.08209
FZD7-SmBiT F3x34A/W4x50A	1.51399	1.29259	3.44987

## Sheet: Fig. S9
Figure S9
Figure S9D: DEP recruitment assays with different plasmid amounts of FZD7-SmBiT
		mean fluorescence (a.u.)	SD fluorescence	mean BRET	SD BRET					mean fluorescence (a.u.)	SD fluorescence	mean BRET	SD BRET					mean fluorescence (a.u.)	SD fluorescence	mean BRET	SD BRET					mean fluorescence (a.u.)	SD fluorescence	mean BRET	SD BRET
0.1% FZD7-SmBiT wt	N1	15788.7	571.681	0.277284	0.0064412			0.5% FZD7-SmBiT wt	N1	16420.8	4562.83	0.329951	0.00731415			1% FZD7-SmBiT wt	N1	15341	935.48	0.336917	0.00712909			2% FZD7-SmBiT wt	N1	17958.7	2522.43	0.368689	0.00890673
		13860.3	1336.46	0.279047	0.0104874					14874.8	3689.19	0.315268	0.00433496					16170	1709.75	0.33613	0.00675513					14496.9	1854.3	0.354179	0.00577497
		8860.78	217.466	0.248663	0.00300959					7431.89	1876.78	0.26406	0.0157235					9075.33	419.807	0.295844	0.00397805					8499.89	645.325	0.319149	0.00406769
		5294.44	179.309	0.216392	0.00701398					4458.33	751.734	0.251404	0.00950327					5304	522.914	0.272892	0.00485669					4655.89	694.297	0.285209	0.00127605
		2742	60.1286	0.209696	0.00756132					2544.56	251.903	0.233398	0.0015494					2725.11	127.257	0.248026	0.00755816					2490.78	467.256	0.266905	0.0179002
		806.333	38.3507	0.161605	0.00540358					778.667	33.2688	0.190326	0.00514984					817.667	134.991	0.196947	0.00757372					651.333	101.692	0.199237	0.0110362
		261.333	38.1983	0.111289	0.00405714					281.333	39.853	0.122861	0.00463396					289.111	61.9928	0.124902	0.0066875					274.222	107.756	0.122155	0.00805632
		3.03e-13	39.1422	3.33333e-07	0.00571833					3.03e-13	22.5249	0	0.0017102					9.09e-13	56.9496	-1.66667e-06	0.000802006					-6.1e-13	19.7606	-6.66667e-07	0.00154677
	N2	23433.8	3336.35	0.25967	0.0144251				N2	22761.1	711.157	0.341684	0.00210912				N2	20997	1651.36	0.362548	0.0100297				N2	20789.9	1976.73	0.3827	0.00677223
		16710.4	4213.75	0.260517	0.00346513					17944.6	303.062	0.326523	0.00516811					17090.3	234.692	0.34621	0.00968815					15447.7	745.896	0.381457	0.0102505
		10711	1870.08	0.23676	0.0110453					10729.2	228.765	0.302572	0.0074434					9865.67	496.337	0.325982	0.00780521					9280.56	962.081	0.350563	0.00732255
		5730.56	226.452	0.216256	0.0100731					5248.67	64.1283	0.268284	0.00991204					5396.78	80.7605	0.281982	0.0116388					4651	830.191	0.300823	0.0054272
		3800.44	1010.85	0.201911	0.0118623					3594.56	141.103	0.250287	0.0043778					3592.56	125.675	0.282477	0.0101707					3276.11	285.509	0.300744	0.00924411
		1102.33	171.478	0.16904	0.00496454					1188.89	84.2301	0.202215	0.00661919					1168.33	148.179	0.222639	0.00701612					1016.67	87.257	0.245233	0.00934055
		542.556	207.081	0.127042	0.0171363					618.111	103.621	0.17169	0.0133516					642	71.9578	0.1921	0.00728532					577.444	84.1727	0.197378	0.0150081
		-3e-13	32.5343	3.33333e-07	0.0045389					-3e-13	50.0744	-1e-06	0.00140045					3.03e-13	45.0806	1.33333e-06	0.00205112					3.03e-13	8.74325	-6.66667e-07	0.00271973
	N3	16234.1	762.37	0.29074	0.0144356				N3	16877.7	282.354	0.333923	0.0119597				N3	16602.8	1265.82	0.348176	0.0104984				N3	17688.2	2761.54	0.383202	0.00210934
		14047	1609.63	0.278494	0.00360883					12973	616.006	0.307226	0.00496622					12600.7	740.731	0.313377	0.0131864					12666.7	724.221	0.359645	0.00881676
		7265.22	479.519	0.242913	0.00346152					7245.33	472.422	0.275069	0.00662725					6994.22	390.626	0.288695	0.00356893					7224.33	172.887	0.320747	0.00734209
		2986.11	171.536	0.207063	0.00581624					3078.89	200.279	0.227261	0.00668033					3004.78	383.623	0.244598	0.00627252					2759.11	215.806	0.252027	0.00957235
		2978.22	410.52	0.202184	0.00509003					2693.89	164.667	0.233653	0.0078537					2816.89	193.252	0.244939	0.00220369					2639.11	304.318	0.266424	0.0126344
		697.111	179.489	0.13629	0.00780287					788.778	102.193	0.166434	0.00162425					834	77.8776	0.172138	0.00293379					958.778	84.8731	0.185339	0.0138793
		382.111	156.199	0.113331	0.00325983					393.667	51.0559	0.134024	0.003557					420.222	58.8586	0.134344	0.00458633					424	25.5741	0.131472	0.0067928
		0	87.4149	1.66667e-06	0.00107119					-6.1e-13	63.8003	0	0.00146597					-9.1e-13	15.1523	-1e-06	0.00138979					3.03e-13	53.5105	-1.33333e-06	0.00194528
																										9.09e-13	56.9496
Figure S9E: luminescence values from DEP titration experiments in Fig. 7D and Fig. S9D (condition without DEP-Venus reflects surface expression)
	N1	N2	N3	N4	N5	N6
0.1% FZD7-SmBiT wt	56696	48540	79015
0.5% FZD7-SmBiT wt	262418	195961	284755
1% FZD7-SmBiT wt	489207	417569	433597
2% FZD7-SmBiT wt	765583	712258	755965	1267590	898887	1410294
beta2-SmBiT	414457	265987	319228
FZD7-SmBiT F3x34A/H4x46A	119136	85825.3	139280
FZD7-SmBiT F3x34A/W4x50A	113413	134892	114636
Figure S9F: log BRET50 values from DEP titration experiments (Fig. 7D and Fig. S9D)
	N1	N2	N3	N4	N5	N6
0.1% FZD7-SmBiT wt	2.68922	2.78125	2.89779
0.5% FZD7-SmBiT wt	2.71408	2.85769	2.87396
1% FZD7-SmBiT wt	2.75289	2.80475	2.91217
2% FZD7-SmBiT wt	2.76027	2.76886	3.03862	3.00173	2.90031	3.01368
FZD7-SmBiT F3x34A/H4x46A	4.24841	4.42256	4.31309
FZD7-SmBiT F3x34A/W4x50A	4.00839	3.92226	3.95856
Figure S9G: BRETmax values from DEP titration experiments (Fig. 7D and Fig. S9D)
	N1	N2	N3	N4	N5	N6
0.1% FZD7-SmBiT wt	0.2665	0.2545	0.2823
0.5% FZD7-SmBiT wt	0.3064	0.3281	0.3174
1% FZD7-SmBiT wt	0.3263	0.3487	0.3346
2% FZD7-SmBiT wt	0.3522	0.3755	0.3851	0.3726	0.3727	0.4397
FZD7-SmBiT F3x34A/H4x46A	0.132	0.1654	0.1878
FZD7-SmBiT F3x34A/W4x50A	0.1558	0.1338	0.1711
Figure S9H: correlation between basal luminescence (= surface expression) and log BRET50 values									Figure S9H: correlation between basal luminescence (= surface expression) and BRETmax values
	luminescence (arb. Units)	log BRET50									luminescence (arb. Units)	log BRET50
0.1% FZD7-SmBiT	56696	2.68922							0.1% FZD7-SmBiT		56696	0.2665
	48540	2.78125									48540	0.2545
	79015	2.89779									79015	0.2823
0.5% FZD7-SmBiT	262418	2.71408							0.5% FZD7-SmBiT		262418	0.3064
	195961	2.85769									195961	0.3281
	284755	2.87396									284755	0.3174
1% FZD7-SmBiT	489207	2.75289							1% FZD7-SmBiT		489207	0.3263
	417569	2.80475									417569	0.3487
	433597	2.91217									433597	0.3346
2% FZD7-SmBiT	765583	2.76027							2% FZD7-SmBiT		765583	0.3522
	712258	2.76886									712258	0.3755
	755965	3.03862									755965	0.3851
	1267590	3.00173									1267590	0.3726
	898887	2.90031									898887	0.3727
	1410294	3.01368									1410294	0.4397
FZD7-SmBiT F3x34A/H4x46A	119136	4.24841							FZD7-SmBiT F3x34A/H4x46A		119136	0.132
	85825.3	4.42256									85825.3	0.1654
	139280	4.31309									139280	0.1878
FZD7-SmBiT F3x34A/W4x50A	113413	4.00839							FZD7-SmBiT F3x34A/W4x50A		113413	0.1558
	134892	3.92226									134892	0.1338
	114636	3.95856									114636	0.1711

## Sheet: Fig.S1-uncroppedblot
Fig. S1: Uncropped gel corresponding to Supplementary Figure 1a. Last column corresponds to samples from another irrelevant project

## Sheet: p-values
Fig. S7c
Tukey's multiple comparisons test	Summary	Adjusted P Value
pcDNA vs. FZD7 wt	**	0.0042
pcDNA vs. F3.34A-H4.46A	**	0.0023
pcDNA vs. F3.34A-W4.50A	**	0.0015
FZD7 wt vs. F3.34A-H4.46A	ns	0.9537
FZD7 wt vs. F3.34A-W4.50A	ns	0.8271
F3.34A-H4.46A vs. F3.34A-W4.50A	ns	0.9852
Test details	Mean 1	Mean 2	Mean Diff.	SE of diff.	n1	n2	q	DF
pcDNA vs. FZD7 wt	1	0.7343	0.2657	0.05223	3	3	7.194	8
pcDNA vs. F3.34A-H4.46A	1	0.7075	0.2925	0.05223	3	3	7.92	8
pcDNA vs. F3.34A-W4.50A	1	0.6896	0.3104	0.05223	3	3	8.404	8
FZD7 wt vs. F3.34A-H4.46A	0.7343	0.7075	0.02678	0.05223	3	3	0.7252	8
FZD7 wt vs. F3.34A-W4.50A	0.7343	0.6896	0.04467	0.05223	3	3	1.21	8
F3.34A-H4.46A vs. F3.34A-W4.50A	0.7075	0.6896	0.01789	0.05223	3	3	0.4844	8
Fig. S7e
1way ANOVA
Dunnett's multiple comparisons test		Adjusted P Value
FZD7-smBiT wt vs. 382	**	0.0095
FZD7-smBiT wt vs. 386	*	0.0121
Test details	Mean 1	Mean 2	Mean Diff.	SE of diff.	n1	n2	q	DF
FZD7-smBiT wt vs. 382	8.584	1.73	6.855	1.609	3	3	4.26	6
FZD7-smBiT wt vs. 386	8.584	2.085	6.499	1.609	3	3	4.039	6
